# Supplementary material for: MAP Kinase FgHog1 and Importin β FgNmd5 Regulate Calcium Homeostasis in Fusarium graminearum
Source: J Fungi (Basel). 2023 Jun 28;9(7):707. doi: 10.3390/jof9070707 (PMC10381525; doi:10.3390/jof9070707)
Supplement: Supplementary file 1 [file jof-09-00707-s001.zip]

Archive with 2 entries (2 files):
- Figure S1.tif
- jof-2371812-supplementary-revised.xlsx
