# Supplementary material for: MAP Kinase FgHog1 and Importin β FgNmd5 Regulate Calcium Homeostasis in Fusarium graminearum
Source: J Fungi (Basel). 2023 Jun 28;9(7):707. doi: 10.3390/jof9070707 (PMC10381525; doi:10.3390/jof9070707)
Supplement: Supplementary file 1 [file jof-09-00707-s001.zip › jof-2371812-supplementary-revised.xlsx]

## Sheet: Sheet1
Table S1. A list of PCR primers used in this study and their relevant characteristics.
Primer	Sequence(5’_3’)	Relevant Characteristics	Origin
Ssk2_GFP_F	TTTCGTAGGAACCCAATCTTCAAAATGACCGAGTCATCACCCCG	Amplify the full DNA sequence of the FgSsk2 gene for generating the FgSsk2_GFP construct	From this study
Ssk2_GFP_R	CACCACCCCGGTGAACAGCTCCTCGCCCTTGCTCACGTAAAATCCATCAGACCCTC
Ssk2_GFP_ID_F	CCATAACGGAATCATCAAGT	PCR primers for the identification of the PYF11-FgSsk2-GFP plasmid	From this study
Ssk2_GFP_ID_R	CGTGCTGCTTCATGTGGTCG
Pbs2_GFP_F	TTTCGTAGGAACCCAATCTTCAAAATGTCCGCCTCCGACTCGGT	Amplify the full DNA sequence of the FgPbs2 gene for generating the FgPbs2_GFP construct	From this study
Pbs2_GFP_R	CACCACCCCGGTGAACAGCTCCTCGCCCTTGCTCACGGCGTCATTTGGGCTTGAGA
Pbs2_GFP_ID_F	GGATGAGCACAGTATTATTC	PCR primers for the identification of the PYF11-FgPbs2-GFP plasmid	From this study
Pbs2_GFP_ID_R	CGTGCTGCTTCATGTGGTCG
Hog1_GFP_F	TTTCGTAGGAACCCAATCTTCAAAATGGCCGAGTTTGTACGCGC	Amplify the full DNA sequence of the FgHog1 gene for generating the FgHog1_GFP construct	From this study
Hog1_GFP_R	CACCACCCCGGTGAACAGCTCCTCGCCCTTGCTCACTTGTCCATTAAACTGCTCTT
Hog1_GFP_ID_F	AAGAAGCGAATAACTGCCAC	PCR primers for the identification of the PYF11-FgHog1-GFP plasmid	From this study
Hog1_GFP_ID_R	CGTGCTGCTTCATGTGGTCG
Kap104_UP_F	TTTCTATTTGGCGGGTTATC	PCR primers for amplification of the upstream fragment of FgKap104	From this study
Kap104_UP_R	CAAAATAGGCATTGATGTGTTGACCTCCAAATAGTGGGCGAAGCGAAT
Kap104_DOWN_F	CTCGTCCGAGGGCAAAGGAATAGAGTAGGATTGATGTTGATACGAAGG	PCR primers for amplification of the downstream fragment of FgKap104	From this study
Kap104_DOWN_R	GACCATACCACTCTACTAAT
Kap104_NEST_F	AAACTTCTGTCTCATCTCAC	PCR primers to amplify upstream- HPH-downstream fragment for deletion of FgKap104	From this study
Kap104_NEST_R	AAACAGCGGTATGGGGAATT
Kap104_ID_F	GACTAAACCCAAAGTAGAGT	PCR primers for the identification of FgKap104 disruption mutants	From this study
Kap104_ID_R	GGTTATGAGGGCGATGAAAT
Kap95_UP_F	CCAAATCAGGTATGCGTTCA	PCR primers for amplification of the upstream fragment of FgKap95	From this study
Kap95_UP_R	CAAAATAGGCATTGATGTGTTGACCTCCTTTAGGAACGTCTCGTCATGC
Kap95_DOWN_F	CTCGTCCGAGGGCAAAGGAATAGAGTAGACTGTCACTGCTTCTCCCGAG	PCR primers for amplification of the downstream fragment of FgKap95	From this study
Kap95_DOWN_R	AAGAATTCCACCGAGTTCCA
Kap95_NEST_F	TTTGACCCTCTGTGCGTAGAA	PCR primers to amplify upstream- HPH-downstream fragment for deletion of FgKap95	From this study
Kap95_NEST_R	TTGCAGGGCATACATGACTT
Kap95_ID_F	GCCTCCATCCAAAACAGTTCT	PCR primers for the identification of FgKap95 disruption mutants	From this study
Kap95_ID_R	ACATATTGTTGGAGGGCTTGG
Kap114_UP_F	TCGGTGGATAGAGCATTGAA	PCR primers for amplification of the upstream fragment of FgKap114	From this study
Kap114_UP_R	CAAAATAGGCATTGATGTGTTGACCTCCTTGCAGATCGAGGACTTGTT
Kap114_DOWN_F	CTCGTCCGAGGGCAAAGGAATAGAGTAGTGGCACAAACACAGGTCAA	PCR primers for amplification of the downstream fragment of FgKap114	From this study
Kap114_DOWN_R	CCCTGGAGGTAATCCTCGAT
Kap114_NEST_F	TGAGTTATCGACACAAACCGT	PCR primers to amplify upstream- HPH-downstream fragment for deletion of FgKap114	From this study
Kap114_NEST_R	TGTGACTCTTCCACCAAGATG
Kap114_ID_F	AAACACCCAGGTTGAGCCTCT	PCR primers for the identification of FgKap114 disruption mutants	From this study
Kap114_ID_R	TGGCTGGTTGATTAGCGTCTT
Pse1_UP_F	CTTGCCTTCTTTCTATGCTC	PCR primers for amplification of the upstream fragment of FgPse1	From this study
Pse1_UP_R	CAAAATAGGCATTGATGTGTTGACCTCCAGGAAAGTAAAGGTGGCAAC
Pse1_DOWN_F	CTCGTCCGAGGGCAAAGGAATAGAGTAGGTATTGGTTATTGCGAAGCG	PCR primers for amplification of the downstream fragment of FgPse1	From this study
Pse1_DOWN_R	TCTAAACCTCTCCAGCAAGT
Pse1_NEST_F	AGCGGAGGTTTAGTAGTTAG	PCR primers to amplify upstream- HPH-downstream fragment for deletion of FgPse1	From this study
Pse1_NEST_R	TAACCATTCCATCTCTCTCC
Pse1_ID_F	TCACGAGACAAATCCACTAG	PCR primers for the identification of FgPse1 disruption mutants	From this study
Pse1_ID_R	TCACTCCTATCAGCAGCATT
Kap123_UP_F	ACAGAGCATTGCTGGGTAAGA	PCR primers for amplification of the upstream fragment of FgKap123	From this study
Kap123_UP_R	CAAAATAGGCATTGATGTGTTGACCTCCAAAAACTTACGGACCTGGCT
Kap123_DOWN_F	CTCGTCCGAGGGCAAAGGAATAGAGTAGTTGCGTTATACCCAGCTCACT	PCR primers for amplification of the downstream fragment of FgKap123	From this study
Kap123_DOWN_R	TTACTGGATGTTGGCAAGCT
Kap123_NEST_F	GTGCTGTTCAATGGATGCTT	PCR primers to amplify upstream- HPH-downstream fragment for deletion of FgKap123	From this study
Kap123_NEST_R	CGTTCTCCTCGTAATCCTCCT
Kap123_ID_F	TAATTTCGACTTGACCCGAGG	PCR primers for the identification of FgKap123 disruption mutants	From this study
Kap123_ID_R	CAACAACCGAGACAAGCTCCT
Nmd5_UP_F	ATTCAGTCCCACACACAAGT	PCR primers for amplification of the upstream fragment of FgNmd5	From this study
Nmd5_UP_R	CAAAATAGGCATTGATGTGTTGACCTCCCCCAAGCAGAACAAAGACAT
Nmd5_DOWN_F	CTCGTCCGAGGGCAAAGGAATAGAGTAGAAGAGATGTGTTGAGCCCAT	PCR primers for amplification of the downstream fragment of FgNmd5	From this study
Nmd5_DOWN_R	GGCCGCATAATCAATAAGGT
Nmd5_NEST_F	AGAGCAATAGAAGGCGAAAT	PCR primers to amplify upstream- HPH-downstream fragment for deletion of FgNmd5	From this study
Nmd5_NEST_R	TATTGGAAGGATGTGTCTAC
Nmd5_ID_F	CCAAATCCAATCAGAGTCCT	PCR primers for the identification of FgNmd5 disruption mutants	From this study
Nmd5_ID_R	ACGACATTTACAAGTGAGCC
Nmd5_GFP_F	TTTCGTAGGAACCCAATCTTCAAAATGGATACCGCCGCTGTGAG	Amplify the full DNA sequence of the FgNmd5 gene for generating the FgNmd5_GFP construct	From this study
Nmd5_GFP_R	CACCACCCCGGTGAACAGCTCCTCGCCCTTGCTCACGCTGGCACCTCCGTTCTGTGC
Nmd5_GFP_ID_F	ACGATTACGGTGAGGAAGAT	PCR primers for the identification of the PYF11-FgNmd5-GFP plasmid	From this study
Nmd5_GFP_ID_R	CGTGCTGCTTCATGTGGTCG
Hog1_65_F	TTTCGTAGGAACCCAATCTTCAAAATGGCCGAGTTTGTACGCGC	Amplify the full DNA sequence of the FgHog1 gene for generating the FgHog1 BiFC construct	From this study
Hog1_65_R	GCTCACCATCGTGGCGATGGAGCGTTGTCCATTAAACTGCTCTT
Hog1_68_F	TTTCGTAGGAACCCAATCTTCAAAATGGCCGAGTTTGTACGCGC
Hog1_68_R	GTTCGGGATCTTGCAGGCCGGGCGTTGTCCATTAAACTGCTCTT
Hog1_65_ID_F	GAAGTTGATATCTGGAGTGC	PCR primers for the identification of the PHZ65-FgHog1-NYFP plasmid	From this study
Hog1_65_ID_R	CGTGCTGCTTCATGTGGTCGG
Hog1_68_ID_F	GAAGTTGATATCTGGAGTGC	PCR primers for the identification of the PHZ68-FgHog1-CYFP plasmid	From this study
Hog1_68_ID_R	CGTCCATGCCGAGAGTGATC
Hog1_AD_F	GCCATGGAGGCCAGTGAATTCATGGCCGAGTTTGTACGCGC	Amplify the full cDNA sequence of the FgHog1 gene for generating the FgHog1-AD construct	From this study
Hog1_AD_R	ATGCCCACCCGGGTGGAATTCCTATTGTCCATTAAACTGCT
Hog1_BD_F	ATGGCCATGGAGGCCGAATTCATGGCCGAGTTTGTACGCGC	Amplify the full cDNA sequence of the FgHog1 gene for generating the FgHog1-BD construct	From this study
Hog1_BD_R	TCGACGGATCCCCGGGAATTCCTATTGTCCATTAAACTGCT
Nmd5_65_F	TTTCGTAGGAACCCAATCTTCAAAATGGATACCGCCGCTGTGAG	Amplify the full DNA sequence of the FgNmd5 gene for generating the FgNmd5 BiFC construct	From this study
Nmd5_65_R	GCTCACCATCGTGGCGATGGAGCGACTGGCACCTCCGTTCTGTG
Nmd5_68_F	TTTCGTAGGAACCCAATCTTCAAAATGGATACCGCCGCTGTGAG
Nmd5_68_R	GTTCGGGATCTTGCAGGCCGGGCGACTGGCACCTCCGTTCTGTG
Nmd5_65_ID_F	ACGATTACGGTGAGGAAGAT	PCR primers for the identification of the PHZ65-FgNmd5-NYFP plasmid	From this study
Nmd5_65_ID_R	CGTGCTGCTTCATGTGGTCGG
Nmd5_68_ID_F	ACGATTACGGTGAGGAAGAT	PCR primers for the identification of the PHZ68-FgNmd5-CYFP plasmid	From this study
Nmd5_68_ID_R	CGTCCATGCCGAGAGTGATC
Nmd5_AD_F	GCCATGGAGGCCAGTGAATTCATGGCTGCCTCACATGCTCC	Amplify the full cDNA sequence of the FgNmd5 gene for generating the FgNmd5-AD construct	From this study
Nmd5_AD_R	ATGCCCACCCGGGTGGAATTCTTAGCTGGCACCTCCGTTCT
Nmd5_BD_F	ATGGCCATGGAGGCCGAATTCATGGCTGCCTCACATGCTCC	Amplify the full cDNA sequence of the FgNmd5 gene for generating the FgNmd5-BD construct	From this study
Nmd5_BD_R	TCGACGGATCCCCGGGAATTCTTAGCTGGCACCTCCGTTCT
AD-ID-F	ATGAAGATACCCCACCAAACC	General purpose PCR primers for the identification of the pGADT7 plasmid	From the previous study [12]
AD-ID-R	TGCACGATGCACAGTTGAAGT
BD-ID-F	TCATCGGAAGAGAGTAGTAAC	General purpose PCR primers for the identification of the pGBKT7 plasmid	From the previous study [12]
BD-ID-R	ATTAGCTTGGCTGCAAGCGCGC
GFP-F	GTGAGCAAGGGCGAGGAGCTG	Amplify the full sequence of the GFP fragment for construction of the in situ complement strain of FgSfl1	From the previous study [12]
GFP-R	TTACTTGTACAGCTCGTCCA
GFP-G418-F	CGGCATGGACGAGCTGTACAAGTAAGGAGGTCAACACATCAATGCT	Amplify the full sequence of the G418 fragment for construction of the in situ complement strain of FgSfl1	From the previous study [12]
GFP-G418-R	TCAGAAGAACTCGTCAAGAAG
